# Supplementary material for: Molecular and physiological mechanisms of aging are distinct in the cardiac right and left ventricles
Source: Aging Cell. 2024 Sep 19;24(1):e14339. doi: 10.1111/acel.14339 (PMC11709097; doi:10.1111/acel.14339)
Supplement: Supplementary file 3 — Data S3. [file ACEL-24-e14339-s002.xlsx]

## Sheet: RV DEG
			Female RV Only					Male RV only
			Gene name	logFC	FDR			Gene Name	logFC	FDR
			Il31ra	12.288	0.0213805			Izumo1	-2.34319	3.63e-07
			Igkv4-91	12.102	0.0420821			Amy1	1.51118	1.94e-05
			Mup11	9.53091	0.00582687			Cd300ld2	7.8212	0.000277475
			Cd209d	9.1555	0.041877			Fuca2	-0.851435	0.00125908
			Mup10	9.00948	0.000605745			Zc3h11a	-1.98897	0.00845046
			Pls1	8.61325	0.0402311			Angptl4	-3.21589	0.00845046
			Ubd	8.46549	0.0203285			Samd5	-1.11535	0.0107559
			Scgb1a1	7.89896	0.0116144			Amph	1.55428	0.0136731
			Ccl4	6.71217	0.0288975			Igsf1	1.0425	0.0166081
			Npm2	5.95825	0.000623248			Mt1	-1.0021	0.0228218
			Dpp6	5.87852	0.0235358			Pcdhb20	1.25552	0.0286294
			Mmd2	5.53994	0.00850843			Ostn	7.0766	0.032343
			Gm614	5.27701	0.0336197			Ankrd1	1.40464	0.0411874
			Mpig6b	5.15482	0.0199891			Pkd2l2	-0.596692	0.0411874
			Mir8114	4.75126	0.0157952			Btnl9	-0.601864	0.0411874
			F5	4.72602	0.041877			Rgs2	-0.700963	0.0411874
			Klk1b26	3.65187	0.0104054			Manf	-1.1576	0.0411874
			Itga2b	3.58431	0.0230616			Crabp1	7.54502	0.0493923
			Nrgn	3.26228	0.00292317
			Igkc	3.25845	0.0161066
			Gm12953	3.1657	0.000623248
			Gm29427	3.08853	2.28e-06
			Clec1b	2.75907	0.0177966
			Ltbp2	2.44957	0.0230412
			C4b	2.26095	0.0177966
			Adam8	2.16891	0.00292317
			Tceanc2	2.06248	0.0330218
			2900052N01Rik	2.06008	0.0220388
			Bdh1	1.98049	8.18e-07
			Scml4	1.95519	0.0305248
			Itgb3	1.86521	0.0402311
			Plek	1.83835	0.0492183
			Prkar2b	1.77871	0.0288694
			Acta2	1.68831	0.048073
			Slc1a1	1.65657	0.0215278
			Dct	1.6269	0.0360677
			Ccnd1	1.58023	4.09e-07
			Ric3	1.55777	0.00369538
			Hrh2	1.50283	0.00430582
			Itgb2	1.49637	0.00292317
			Ret	1.48863	0.0151489
			Postn	1.48406	0.00155046
			Prkcq	1.44251	1.16e-06
			Ccdc92	1.42871	0.0126757
			Krt80	1.41654	0.0366175
			Scd1	1.41021	0.000716847
			Bpgm	1.29085	0.0208968
			Foxo6	1.29026	0.00854589
			Ccl9	1.28621	0.0101766
			Gda	1.22684	0.000448019
			Egln3	1.18989	9.27e-07
			Lyve1	1.18961	0.0011827
			Fndc1	1.18958	0.00155046
			Bmper	1.17561	0.00507199
			Vcan	1.13009	0.0341628
			Cenpf	1.12612	0.0114874
			Ube2l6	1.12432	0.0384404
			H2-Eb1	1.11582	0.0264945
			Alas1	1.10097	0.00160111
			Ptprc	1.09411	0.0216534
			Layn	1.05484	0.0202896
			Tuba8	1.03921	0.0044267
			Nbl1	1.00907	0.000623248
			Tubb4b-ps1	0.958274	1.81e-05
			Mal	0.940931	0.00878489
			Fhl2	0.928508	6.73e-05
			Nostrin	0.908672	0.0482575
			Tubb4b	0.899926	4.27e-07
			Fbxl22	0.897567	0.0301773
			Ifitm10	0.894013	0.0136298
			Ace	0.871118	0.0011827
			Mtr	0.86342	0.0323327
			Sulf2	0.850181	0.0188485
			Atp2a3	0.838096	0.0488765
			Tmem132a	0.817341	0.000623248
			Pla1a	0.80778	0.0226405
			Mcam	0.77458	0.0430767
			Col15a1	0.760458	0.00622315
			Cxcl12	0.760037	0.00356972
			Lum	0.752143	0.039189
			Tpm4	0.737508	0.0336197
			Col6a3	0.711777	0.0430767
			Actc1	0.67441	0.0420821
			Sema3f	0.666702	0.0449392
			Dact3	0.664246	0.0392239
			Phyhip	0.640293	0.0136298
			Angptl2	0.618325	0.0155793
			Qrsl1	0.60621	0.0203285
			1700025G04Rik	0.594634	0.00292317
			Podxl	0.58964	0.0317559
			Tnxb	0.554334	0.0202896
			Sdc3	0.513282	0.0430767
			Slc41a3	0.493813	0.0161066
			Abca7	0.485324	0.0216534
			Akt1	0.451511	0.0104888
			Hgs	-0.400651	0.0195065
			Mfap1a	-0.434873	0.0208968
			Rfc1	-0.473809	0.0153037
			Myzap	-0.490317	0.0305863
			Zer1	-0.492654	0.0177966
			Eci2	-0.497966	0.0203285
			Eef2k	-0.502813	0.0148106
			Ccng2	-0.520455	0.0480237
			Cd36	-0.521655	0.0272676
			Ddo	-0.526652	0.0401067
			Saraf	-0.546329	0.0499392
			Calcoco1	-0.580145	0.000633746
			Itgb5	-0.588667	0.000485281
			Iba57	-0.602658	0.0108316
			Nedd4l	-0.606856	0.00354624
			Rnf114	-0.610856	0.00100549
			Sqstm1	-0.62142	0.00298728
			Srp54c	-0.623951	0.0203285
			Oga	-0.624585	0.00374358
			Agpat3	-0.628873	0.0210755
			Ezh1	-0.631175	0.00248807
			Gm47547	-0.632481	0.00661583
			Fam189a2	-0.634088	0.00170074
			Echdc2	-0.643672	0.0204901
			Elmod3	-0.660427	0.00607961
			Rgs2	-0.679788	0.0108316
			Wdr45	-0.682257	0.0122283
			Lrg1	-0.690555	0.0430767
			Sh3bp5	-0.690619	4.11e-05
			Hist1h1c	-0.702653	0.024438
			Ephx2	-0.715239	0.00256583
			Srp54a	-0.718269	0.00837452
			Twf2	-0.719389	0.000746829
			Fdft1	-0.724706	0.0281581
			Mtus1	-0.725869	0.000274518
			Cat	-0.734777	0.000641167
			Srp54b	-0.77876	0.00850862
			AC132253.9	-0.791226	6.73e-05
			Lpcat3	-0.795787	0.000937759
			Rnf122	-0.828036	0.000819396
			Kcnv2	-0.831154	0.0151489
			Tmem71	-0.833026	0.00767877
			Retsat	-0.845542	0.00647433
			Ifnlr1	-0.846122	0.0430767
			Art3	-0.865402	0.0100799
			Crebrf	-0.88246	0.000516387
			Actr3b	-0.884634	0.000623248
			Mlycd	-0.896098	2.26e-08
			1700047I17Rik2	-0.917908	0.00356972
			Fam177a	-0.918617	0.00407908
			Ppp1r10	-0.933269	0.0245333
			Fbp2	-0.965971	0.0153037
			Tmeff1	-1.09661	0.0218616
			Sema5a	-1.11405	0.0340984
			Pnpla2	-1.131	2.37e-07
			Car4	-1.13783	0.00292317
			Slc27a1	-1.14114	5.58e-06
			Impa2	-1.14989	1.92e-10
			Asb4	-1.19874	0.00292317
			Slc40a1	-1.24308	4.66e-05
			Hsd17b11	-1.2714	2.13e-09
			Scgb1c1	-1.30562	0.018141
			Gm17251	-1.31929	0.0108316
			Ddit4	-1.38077	0.0359686
			Lgals4	-1.43538	0.0161066
			Ehhadh	-1.45734	0.00369538
			Acot2	-1.50351	1.57e-10
			Acot1	-2.07603	6.78e-12
			Hmgcs2	-2.15525	8.66e-12
			Cngb3	-2.1638	0.00249298
			Scd4	-2.20298	0.00321196
			Pdk4	-2.23921	0.00235102

## Sheet: Shared LV and RV DEG
	RV and LV Shared DEG
	Male	Female
	Apod	Acox1
	Cd209f	Acsl1
	Cd209g	Adck2
	Cds1	Adra1b
	Ighg2c	Aebp1
	Prkcq	Alas2
		Alpl
		Amy1
		Anxa1
		Anxa2
		Atf5
		Bclaf1
		C1qa
		C1qb
		C1qc
		C3
		Capg
		Cbr2
		Ccl6
		Cd209f
		Cd209g
		Cd248
		Cdh22
		Cdkn1b
		Cds1
		Cfp
		Cilp
		Ckb
		Clec11a
		Clpx
		Colq
		Cpt1a
		Cpxm2
		Crip1
		Crlf2
		Cxadr
		Cxcl16
		Dbt
		Ddit3
		Dok2
		Ecm1
		Efemp1
		Efemp2
		Efhd1
		Eif4ebp1
		Fbxo21
		Fbxo31
		Fcna
		Fez2
		Fgf1
		Gm15743
		Gm15801
		Gm16165
		Gm19461
		Gm28050
		Gm7609
		Gm8783
		Grap2
		Hadha
		Hba-a1
		Hba-a2
		Hbb-bs
		Hbb-bt
		Hdac9
		Heatr5b
		Herc3
		Hhipl1
		Hsdl2
		Ifi27
		Ighg2c
		Isg20
		Ivns1abp
		Jup
		Kctd15
		Kif5c
		Klhl24
		Laptm5
		Lingo3
		Lsmem1
		Map3k5
		Map7
		Mdga1
		Meox1
		Mgl2
		Mmp15
		Mrgpre
		Mttp
		Mylip
		Myom2
		Nampt
		Nbl1
		Nudt4
		Pank1
		Parm1
		Pcdhb12
		Pcolce
		Pf4
		Phlda1
		Pla1a
		Pnpla7
		Ppbp
		Ppp1r14b
		Ppp2r2c
		Rab31
		Rac2
		Rhbg
		S100a6
		Serpinb6b
		Sgo2a
		Sh3gl2
		Sh3kbp1
		Skap2
		Slc25a34
		Slc25a42
		Slf1
		Snca
		Sncg
		Sod3
		Sorcs2
		Sox7
		Tacc2
		Tagln2
		Tmem106a
		Tmem131l
		Tmprss13
		Tmtc1
		Tob2
		Tubb5
		Txlnb
		Ubr2
		Vldlr
		Vwa8
		Ypel3
